# Supplementary material for: Speech Intonation Induces Enhanced Face Perception in Infants
Source: Sci Rep. 2020 Feb 21;10:3225. doi: 10.1038/s41598-020-60074-7 (PMC7035392; doi:10.1038/s41598-020-60074-7)
Supplement: Supplementary file 2 — Supplementary Information. [file 41598_2020_60074_MOESM2_ESM.zip]

Archive with 21 entries (14 files):
- Supplementary Information & DataSets/
- Supplementary Information & DataSets/mean_amplitudes_visualERPs.xlsx
- __MACOSX/
- __MACOSX/Supplementary Information & DataSets/
- __MACOSX/Supplementary Information & DataSets/._mean_amplitudes_visualERPs.xlsx
- Supplementary Information & DataSets/Auditory Stimuli/
- Supplementary Information & DataSets/Auditory Stimuli/AdsHello.wav
- __MACOSX/Supplementary Information & DataSets/Auditory Stimuli/
- __MACOSX/Supplementary Information & DataSets/Auditory Stimuli/._AdsHello.wav
- Supplementary Information & DataSets/Auditory Stimuli/IdsHello.wav
- __MACOSX/Supplementary Information & DataSets/Auditory Stimuli/._IdsHello.wav
- Supplementary Information & DataSets/Matlab Scripts/
- Supplementary Information & DataSets/Matlab Scripts/Exp.2-InvertedFaces.m
- __MACOSX/Supplementary Information & DataSets/Matlab Scripts/
- __MACOSX/Supplementary Information & DataSets/Matlab Scripts/._Exp.2-InvertedFaces.m
- Supplementary Information & DataSets/Matlab Scripts/Exp.1-UprightFaces.m
- __MACOSX/Supplementary Information & DataSets/Matlab Scripts/._Exp.1-UprightFaces.m
- Supplementary Information & DataSets/.DS_Store
- __MACOSX/Supplementary Information & DataSets/._.DS_Store
- Supplementary Information & DataSets/mean_amplitudes_auditoryERPs.xlsx
- __MACOSX/Supplementary Information & DataSets/._mean_amplitudes_auditoryERPs.xlsx
