# Supplementary material for: Speech Intonation Induces Enhanced Face Perception in Infants
Source: Sci Rep. 2020 Feb 21;10:3225. doi: 10.1038/s41598-020-60074-7 (PMC7035392; doi:10.1038/s41598-020-60074-7)
Supplement: Supplementary file 2 — Supplementary Information. [file 41598_2020_60074_MOESM2_ESM.zip › Supplementary Information & DataSets/mean_amplitudes_visualERPs.xlsx]

## Sheet: Recovered_Sheet1
participant	group	ADS_P1_left_100-200ms	ADS_P1_right_100-200ms	IDS_P1_left_100-200ms	IDS_P1_right_100-200ms	ADS_N290_left_200-300ms	ADS_N290_right_200-300ms	IDS_N290_left_200-300ms	IDS_N290_right_200-300ms	ADS_Nc_300-600ms	IDS_Nc_300-600ms
UP02	upright	15.8317	9.20452	20.6364	7.94532	20.114	7.23937	17.1789	0.56274	-8.74153	-14.8696
UP03	upright	18.0922	15.8859	15.8378	10.9766	1.91185	8.98625	5.18744	4.19975	-14.123	-7.05486
UP04	upright	12.2292	22.3672	10.4063	21.611	18.2315	8.70326	12.0461	-1.23733	-16.57	-9.44703
UP05	upright	20.1711	18.9944	7.60336	9.73537	18.0147	10.0137	2.27805	-1.51468	-3.34028	-3.82424
UP07	upright	14.9659	17.1796	16.6482	24.1351	-0.51214	1.14453	-3.13043	9.15681	-9.24907	-8.62671
UP09	upright	15.9432	21.812	6.25674	11.9642	24.0116	16.5164	8.44328	6.81609	-20.1864	-18.3582
UP11	upright	16.7018	15.3206	13.3375	9.57358	1.14521	11.3404	-3.46965	-2.43333	-6.94797	-6.64663
UP12	upright	10.6075	9.62991	12.6064	10.8044	24.9096	15.914	10.8136	4.4759	-11.098	-8.33035
UP13	upright	20.3723	12.9886	24.0988	16.8735	15.8134	2.72552	10.4988	8.7467	3.49481	-7.98089
UP16	upright	24.6167	14.7599	10.6009	11.3715	17.2659	3.00853	-3.35173	-0.48662	-10.5914	-4.98717
UP18	upright	19.0498	18.1336	14.3229	13.0048	10.9633	12.7251	4.51702	5.66102	-8.69349	-4.75692
UP21	upright	9.7917	13.7038	12.8258	10.4211	6.35243	15.4997	8.07357	10.4154	-4.81342	-11.6557
UP23	upright	9.11334	12.5224	15.652	4.96755	3.93713	-1.699	5.09498	-7.75643	-8.80008	-1.83464
UP25	upright	9.14405	8.92885	5.3985	2.82242	18.0678	12.193	10.9422	4.12341	-8.10932	-10.4041
UP26	upright	14.4196	11.3932	13.7005	11.1852	17.4853	7.88521	8.16206	-0.81541	-9.1596	-9.52216
UP27	upright	7.96894	17.4619	14.0966	15.3682	11.3689	0.7622	14.6124	3.23348	-1.51151	-7.59145
UP28	upright	17.7802	17.0398	23.0942	17.1515	6.90657	-0.05007	1.81064	-0.87183	-8.46179	-8.11097
UP34	upright	15.407	16.9947	19.2949	21.56	12.6873	1.38264	13.5764	10.7988	-6.13497	-8.86509
UP35	upright	14.3109	21.0917	16.1392	23.7848	11.4916	16.0882	19.0021	12.4775	-18.2881	-21.9176
INV06	inverted	16.101	13.6744	12.5648	16.1865	13.4687	12.514	10.7935	8.21343	-11.3165	-9.09302
INV07	inverted	7.30694	10.9915	12.4673	10.5023	-1.59032	-3.00911	-2.80633	-3.07177	-8.44631	-16.1771
INV08	inverted	6.24397	7.0387	28.1691	20.3039	3.13268	18.4352	20.7585	21.8311	-10.0275	-17.2694
INV09	inverted	4.14451	1.96257	2.64539	1.12208	-0.90612	-1.51314	-0.31203	-4.13032	-5.6219	-6.21089
INV13	inverted	1.95124	-3.1151	16.6855	3.07507	2.81431	-18.7135	8.41161	-13.8191	-7.63466	-16.2342
INV14	inverted	2.99251	3.30694	2.23917	7.65025	5.20408	0.22164	3.78522	3.56317	-2.4598	-3.25991
INV16	inverted	17.0503	3.94235	11.3783	2.8684	5.74159	-20.5184	2.20394	-13.331	-4.0615	-8.79502
INV18	inverted	15.3523	20.5385	19.8976	31.8415	-0.53451	-1.53203	7.03571	2.47059	-8.19355	-12.4938
INV19	inverted	8.60073	8.18264	1.99056	5.00803	11.4293	1.21294	0.25963	-3.88046	-3.31895	-7.33754
INV20	inverted	12.6872	10.6339	28.9592	21.0237	0.2901	-8.16709	12.4616	0.58176	-4.18473	-6.25774
INV22	inverted	13.1602	24.6508	28.4539	35.1955	13.8119	20.4228	24.4557	30.2993	-10.1893	-19.3024
INV23	inverted	6.67933	3.85987	8.66243	8.88628	16.8775	-0.24977	10.4502	2.70741	-9.25382	-13.7126
INV25	inverted	12.6805	1.371	8.16424	-4.46799	22.4614	11.2409	14.6448	-8.33651	-10.8403	-10.0036
INV27	inverted	23.9096	22.2782	26.1709	18.9283	20.1085	22.3012	17.9793	16.1754	-13.9475	-11.8647
INV29	inverted	-4.13288	5.00128	2.14357	4.81602	-13.1875	1.38687	-9.75124	-4.45439	-3.8792	-5.09752
INV30	inverted	18.0318	19.1189	23.7856	20.0517	5.99057	-2.92537	8.9096	-3.31099	-2.24724	-6.13934
INV34	inverted	14.0493	19.3538	30.5304	34.4348	4.31621	6.90718	13.8681	18.9439	-11.4481	-15.7406
INV36	inverted	7.0339	10.4701	4.87969	7.77275	18.2344	18.037	16.3671	17.3143	-3.55315	-8.06959
