# Supplementary material for: Speech Intonation Induces Enhanced Face Perception in Infants
Source: Sci Rep. 2020 Feb 21;10:3225. doi: 10.1038/s41598-020-60074-7 (PMC7035392; doi:10.1038/s41598-020-60074-7)
Supplement: Supplementary file 2 — Supplementary Information. [file 41598_2020_60074_MOESM2_ESM.zip › Supplementary Information & DataSets/Matlab Scripts/Exp.2-InvertedFaces.m]

% IDSFaceRecog.m
% Created by Louah for IDS & Face Recognition for 4- to 5-month-olds
% Lancaster 2017
% associated function: facetexture, pahamaker.m, wavemaker.m

function IDSFaceRecog

%global variables for ExpControl
global EXPERIMENT;
global TITLER;
global EEG;
global BACKCOLOR;
global EXPWIN;
global KEYBOARD;
global SUBJECT;
global DEBUG;


%SET the random seed from the time-of-day clock.
seed = ClockRandSeed; 


%SET global ExpControl parameters
EXPERIMENT='IDSFaceRecog'; %the name of the experiment
SUBJECT=0; % default subject number
TITLER=1; % 1 if video titler is used, otherwise 0
EEG=1; % 1 if EEG is recorded through NetStation, otherwise 0
BACKCOLOR=[153 153 153]; %grey
KEYBOARD=1; %the first keyboard is used if more available
DEBUG=0; %set to 1 for DEBUG mode
TITLER=1; % 1 if video titler is used, otherwise 0 % 
EEG=1; % 1 if EEG is recorded through NetStation, otherwise 0 % 


s=sprintf('%5.3f',SUBJECT/1000.);
    if isempty(EXPERIMENT)
        EXPERIMENT='TEST';
    end
    
    if SUBJECT > 0
    diary([EXPERIMENT '_' s(3:5) '.log']);
    end

fprintf('\n****************************************\nExperiment %s\n',EXPERIMENT);
fprintf('%s\n',datestr(now));
fprintf('Subject %s\n\n',s(3:5));


%% Read the presentation screen size

PresScreen=0; %by default there is only one monitor
if size(Screen('Screens'),2)>1 %CHECK if a second monitor is connected
    PresScreen=1;              %SET the second monitor as presentation screen
end
ScreenResolution=Screen('Resolution', PresScreen); %READ screen resolution
ScreenWidth=ScreenResolution(1).width;
ScreenHeight=ScreenResolution(1).height;
hz=Screen('NominalFrameRate', PresScreen);            


%% Config Variables

trialN = 108;     % number of trials for the entire experiment.

% List for ADS Hello sound with UPright face - Coloumn 1 is the sound, column 2 is the image
trialAds = [
 1,1;
 1,2;
 1,3;
 1,4;
 1,5;
 1,6;
 1,7;
 1,8;
 1,9;
];

% List of IDS Hello sound with UPright face - Coloumn 1 is the sound, column 2 is the image
trialIds = [
 2,1;
 2,2;
 2,3;
 2,4;
 2,5;
 2,6;
 2,7;
 2,8;
 2,9;
];

trialList = cat(1,trialAds,trialAds, trialAds,trialAds,trialAds, trialAds,trialIds,trialIds, trialIds,trialIds, trialIds, trialIds);

% Create a random order of all 108 trials
randomOrder = randperm(trialN);

% Number of sound-image
SoundsN=size(dir('/Stimuli/Sounds/*.wav'),1);

% Number of frames per object
framesN=size(dir('/Stimuli/Images/INverted/*.jpg'),1);


if framesN ~= SoundsN
    uneq.stim = 'Incorrect number of images and sounds';
    error(uneq.stim)
end

% Number of frames for the spiral
spiralN=size(dir('spiral/*jpg'),1);


% Define times
framedur=0.035; % duration of each single movie frame - 0.35 will be 40 ms on a 75Hz monitor


minFixation = 0.200; % minimum fixation time after the sound200 for 200ms baseline plus a bit of extra
jitterMax = 0.200; % This is the maximum of the jitter


objdur=1; % duration of the object presentation in seconds - will be 1000 ms on a 75Hz monitor
soundDur = 1;
ITI = 1; % interTrial interval (jittered 200 to 400ms)


% Start the experiment
ExpControl('StartExp');

% Half of the monitor refresh rate in seconds used to estimate when the stimulus appears at mid-screen
HFR=Screen('GetFlipInterval',EXPWIN)/2;

% Initialize sound driver for high-precision, low-latency, multi-channel sound playback
InitializePsychSound;

% Initialize sound for the spiral movie
fprintf('Loading audio file ...\n');
soundW=wavemaker('./sound',1);
soundP=pahamaker('./sound',1);


% Read the presentation window size
[width, height]=Screen('WindowSize', EXPWIN);


%% SPIRAL MOVIE 
%Read in spiral textures
fprintf('Loading spiral ...\n');
SpiralMatrix=zeros(1,spiralN);   %matrix to store lips textures
SpiralMatrix(1,:)=facetexture('spiral',0,EXPWIN);

%Set Spiral size to vertically fit the size of the presentation window. Spiral frames must to be all of the same size
PicHeight  =    size(imread('spiral/Spirale 010.jpg'),1);
PicWidth    =   size(imread('spiral/Spirale 010.jpg'),2);
NewPicHeight=   height; %SET the new stimulus height
NewPicWidth =   PicWidth/PicHeight*NewPicHeight;
FitScreen   =   [(width-NewPicWidth)/2 height-NewPicHeight ...
                NewPicWidth+(width-NewPicWidth)/2 NewPicHeight]; %Set the array with presentation parameters

%% Fixation points
% Read moving attractors / fixation points
fprintf('Loading fix points ...\n');
FixMatrix=zeros(6,15);   %matrix to store the 6 x 15 textures
for i=1:size(FixMatrix,1)
    subfold=int2str(i);
    folder=strcat('fix/0',subfold);
    FixMatrix(i,:)=facetexture(folder,0,EXPWIN);
end

%Set central moving attractors to fit the presented stimuli between the eyes
%Central moving attractors must to be all of the same size
% FixWidth=size(imread('fix/01/01.jpg'),2);
% FixHeight=size(imread('fix/01/01.jpg'),1);
% [FixWidth]=imresize(imread('fix/01/01.jpg'), 1.5);
% [FixHeight]=imresize(imread('fix/01/01.jpg'), 1.5);
% FixCorrFW=(ScreenWidth/2)-(FixWidth/2);
% FixCorrFH=(ScreenHeight/2)-(FixHeight/2)-0; %-54; %change the last number to move the picture vertically

FixWidth=size(imread('fix/01/01.jpg'),2);
FixHeight=size(imread('fix/01/01.jpg'),1);
FixCorrFW=(ScreenWidth/2)-(FixWidth/2);
FixCorrFH=(ScreenHeight/2)-(FixHeight/2)-0; %-54; %change the last number to move the picture vertically
FaceCenter=[FixCorrFW FixCorrFH-150 FixCorrFW+FixWidth FixCorrFH+FixHeight-150];
% Image coordinates for fixation points - top left corner of image (first two variables, second two variables - bottom right coordinates

K = 1; % Counter for attractors

% Read moving attractors / fixation points
fprintf('Loading fix points ...\n');
FixMatrix=zeros(6,15);   %matrix to store the 6 x 15 textures
for i=1:size(FixMatrix,1)
    subfold=int2str(i);
    folder=strcat('fix/0',subfold);
    FixMatrix(i,:)=facetexture(folder,0,EXPWIN);
end


%% Read in textures and images at the same time

fprintf('Stimuli/Sounds/');
pahaMatrix = pahamaker('Stimuli/Sounds/',0);
soundMatrix = wavemaker('Stimuli/Sounds/',0);

imageMatrix = facetexture('Stimuli/Images/INverted/',0,EXPWIN);
imresize((imageMatrix), 0.5);
imresize((imageMatrix), 0.5);


star = facetexture('Extra',0,EXPWIN);

% Read the presentation window size
stopexp=0; %flag to indicate quitting
SyncInterval=30; %re-synchronization interval in seconds
objectOff = 0; % initialise object off = 0 for first frame

% Wait for the experimenter to start the block
fprintf('Hold RightShift after the word to present the object\n');
fprintf('Hold LeftShift at the end of the trial to present a rotating spiral\n');
fprintf('Hold RightShift during the spiral to go back to the stimuli presentation\n');
fprintf('Hold ESC at the end of a trial to pause the experiment\n');
if ExpControl('WaitSpace')
    % the experimenter QUIT
    stopexp=1;
    return
end

% Load an empty frame to calculate the beginning of the video
Screen('FillRect',EXPWIN,BACKCOLOR); %replace background screen
Screen('DrawingFinished',EXPWIN);
frameTime=Screen('Flip',EXPWIN); %
%jitter = rand*(maxfix-minfix)+isi;

% Durations + freq modulations for audio
blip(0.08,0.2);

Screen('DrawTexture',EXPWIN,star);
Screen('DrawingFinished',EXPWIN); %inform psychtoolbox that no more drawing commands
Screen('Flip',EXPWIN,frameTime+0.2);
WaitSecs(0.4);
Screen('FillRect',EXPWIN,BACKCOLOR); %replace background screen
Screen('DrawingFinished',EXPWIN);
Screen('Flip',EXPWIN,frameTime+(0.8)); %


% Store the current time before block starting for synchronization purpose
t1=clock;

   
newOrder = zeros(size(trialList));
    for l=1:length(randomOrder)

        newOrder(l,:) = trialList(randomOrder(l),:);
    end
    
    disp(newOrder);

 K=1;  % initalise the trial counter for the first time - this has to be outside fo ther presentation loop, at the beginning of the script

 
 %% Loop through trials

 for trial=1:trialN
    
%     K=0; % counter for the fixation point
%     MovieSwitcher == 0 && trialN~=18;
  
    % Resynchronise NetStation if more than 30 seconds are passed from the last synch.
    t2=clock;
    if etime(t2,t1)>=SyncInterval %more than XX seconds from last synch.
        NetStation('Synchronize');
        t1=clock;
        WaitSecs(.5);
    end
    
    % 1) fixation point
    % 2) sound (ADS versus IDS) with blank screen : 'Hello'
    % 3) 1 second after the end of the spoken word an image appear (isi = 1 sec; INverted)
    % 4) inter trial interval should be 2200 ms
      
    % Randomise visual jitter
    jitter1 = rand*(jitterMax)+minFixation; % jitter pre-sound
    jitter2 = rand*(jitterMax)+minFixation; % jitter for SOA
    jitter3 = rand*(jitterMax); % jitter for the I.T.I

    Horita('WriteNum',1,4,trial,1);
    
    %Wait between stimuli
    %WaitSecs(ITI+jitter3);
    
    
    
    
    % Identify items based on the current trial number and accessing the trialList based on randomOrder
    % Coloumn 1 is the sound, column 2 is the image
    %sound = trialList(randomOrder(trial),1);
    %picture = trialList(randomOrder(trial),2);
    
    
    sound = newOrder(trial,1);
    picture = newOrder(trial,2);
  
    
    %% Fixation points
    
    
    % Select moving attractors and fixation stimuli
    
    
    
    frame1=FixMatrix(K,1);
    fixpic=FixMatrix(K,15);
    
    %Present moving attractors and fixation stimuli
    Screen('DrawTexture',EXPWIN,frame1,[]);
    %frameTime=Screen('Flip', EXPWIN,frameTime+0.4,2);
    frameTime=Screen('Flip', EXPWIN,frameTime+ITI+jitter3,2); 
    fixOn = frameTime;
    Horita('Write',0,7,'XX'); % Show XX for central attractor on screen
    for k = 1:3
        for i=2:15
            NextFrame=FixMatrix(K,i);
            Screen('DrawTexture',EXPWIN,NextFrame,[]);
            frameTime=Screen('Flip', EXPWIN,frameTime+framedur,2);
        end
    end
    
    fprintf('Fix Point: %g - ',K);
    
    if mod(trial,6) == 0
        K=K+1;
        if K==7
            K=1;
        end
    end
 
    Horita('Write',1,7,'      '); % remove stimulus from the video titler
    
    
    Screen('DrawTexture',EXPWIN,fixpic,[]); 
    frameTime = Screen('Flip', EXPWIN,frameTime+framedur+jitter1,2);
    audioON = frameTime;
    
    %% Word
    PsychPortAudio('FillBuffer', pahaMatrix(sound), soundMatrix{1,sound});
    PsychPortAudio('Start', pahaMatrix(sound), 1, 0);
    WaitSecs(1.2);
    PsychPortAudio('Stop', pahaMatrix(sound), 2);
    %audioOff <- clock
    Horita('Write',0,7,'  ');
   
    
    %% Picture
    Screen('DrawTexture',EXPWIN,imageMatrix(picture));
    Screen('DrawingFinished',EXPWIN); %inform psychtoolbox that no more drawing commands
    objectOn=Screen('Flip',EXPWIN,frameTime+soundDur+jitter2);
    Horita('Write',1,7,'PICT');
    
    
    %% Remove the Picture
    Screen('FillRect',EXPWIN,BACKCOLOR); %replace background screen
    Screen('DrawingFinished',EXPWIN);
    objectOff=Screen('Flip',EXPWIN,objectOn+objdur); % the picture will be on screen for as long as objdur
    Horita('Write',1,7,'     '); %Remove stimulus from the video titler
    
  
  
    %% Send info to Netstation
    NetStation('Event','FIXX',fixOn+HFR,audioON-fixOn,'tria',trial,'sound',sound,'pict',picture);
    NetStation('Event','AUDI',audioON,objectOn-audioON,'tria',trial,'sound',sound,'pict',picture);
    NetStation('Event','PICT',objectOn+HFR,objectOff-objectOn,'tria',trial,'sound',sound,'pict',picture);
    fprintf(datestr(clock));
    fprintf(' Trial %g, ',trial);
    fprintf('Speech %g, %g, ',sound,objectOn-audioON);
    fprintf('Picture %g, %g, ',picture, objectOff-objectOn);
    fprintf('Fixation length %g, ',audioON-fixOn);
    
    fprintf('\n');
    
    
       
    %CLEAR response report
    Horita('ClearLine',0);
    
    %CHECK keyboard for keydown (to send spiral)
    [keyIsDown, secs, keyCode]=KbCheck;
    
    %PRESENT a rotating spiral and a melody when pressing RightShift key to re-orient
    %infant to the screen
    %CHECK keyboard for keydown (to send spiral)
    [keyIsDown, secs, keyCode]=KbCheck;
    
    %PRESENT a rotating spiral and a melody when pressing RightShift key to re-orient
    %infant to the screen
    if keyIsDown==1 && keyCode(229)==1 %RightShift
        
        loop_spiral=1;
        %play(s);
        PsychPortAudio('FillBuffer', sound, soundW{1,1});
        PsychPortAudio('Start', sound, 0, 0);
        
        while loop_spiral
            
            for i=1:spiralN
                NextFrame=SpiralMatrix(i);
                Screen('DrawTexture',EXPWIN,NextFrame,[],FitScreen);
                %Screen('DrawingFinished',EXPWIN);
                frameTime=Screen('Flip',EXPWIN,frameTime+framedur,[]);
                [keyIsDown, secs, keyCode]=KbCheck;
                
                if keyIsDown==1 && keyCode(225)==1 %RESUME trials presentation when pressing LeftShift key
                    
                    PsychPortAudio('Stop', sound, 2);
                    loop_spiral=0;
                    WaitSecs(0.3);
                    
                    break
                    
                end
                
            end
            
        end
        
    end
    
    %CHECK if pause is requested by the Escape key
    if ExpControl('CheckPause')
        %Quitting is requested
        stopexp=1;
        PsychPortAudio('Close');
        break;
    end
    
    
    %CLEAR response report
    Horita('ClearLine',0);
    
    %STOP if quitting was requested
    % if stopexp, break; end;
    
    %END of experiment, pause
    WaitSecs(1);
    ExpControl('SuspendExp');
    % end
    %    end
%end
end
%FINISHING UP
if ~stopexp, ExpControl('FinishExp'); PsychPortAudio('Close'); 
end;
                        
                 
