# Supplementary material for: Speech Intonation Induces Enhanced Face Perception in Infants
Source: Sci Rep. 2020 Feb 21;10:3225. doi: 10.1038/s41598-020-60074-7 (PMC7035392; doi:10.1038/s41598-020-60074-7)
Supplement: Supplementary file 2 — Supplementary Information. [file 41598_2020_60074_MOESM2_ESM.zip › Supplementary Information & DataSets/mean_amplitudes_auditoryERPs.xlsx]

## Sheet: Recovered_Sheet1
participant	experiment	ADS_frontal_200-400ms	IDS_frontal_200-400ms	ADS_temporal_left_200-400ms	ADS_temporal_right_200-400ms	IDS_temporal_left_200-400ms	IDS_temporal_right_200-400ms	ADS_frontal_600-800ms	IDS_frontal_600-800ms	ADS_temporal_left_600-800ms	ADS_temporal_right_600-800ms	IDS_temporal_left_600-800ms	IDS_temporal_right_600-800ms
UP01	upright	9.94679	5.68432	-8.47064	-14.6586	-3.14493	-17.6354	17.6265	18.9366	-15.5092	-14.4419	-17.7693	-20.7618
UP02	upright	11.1555	8.78912	-21.3801	-12.0344	-20.9715	-6.89229	12.9932	13.6547	-11.7628	-25.3263	-14.6109	-21.7801
UP03	upright	20.2588	20.5806	-23.4318	-14.9871	-21.8248	-12.0555	10.4623	13.1975	-7.63347	-0.36874	0.34787	-11.6804
UP04	upright	11.6806	6.11229	-12.3719	-21.8543	-15.2803	-8.4352	12.7358	19.5351	-16.8905	-14.8653	-23.5946	-17.5956
UP05	upright	11.6632	12.3588	-18.2498	-10.8468	-24.1643	-4.32057	12.4232	16.7225	-12.1943	-14.8056	-28.1594	-11.3401
UP07	upright	13.0412	13.8476	-16.97	-13.0185	-19.1564	-14.0866	10.2699	18.7168	-3.88864	-7.44356	-13.7145	-14.8007
UP09	upright	6.83047	4.65639	-16.9945	-14.4914	-13.5546	-9.25176	20.6774	15.3097	-23.4208	-24.1624	-25.8337	-14.575
UP11	upright	8.49912	12.716	-18.6426	-7.53968	-18.7055	-10.3915	10.5442	14.4354	-15.3443	-9.9382	-17.4787	-8.36578
UP13	upright	22.6088	17.9964	-23.7447	-29.5912	-23.4692	-24.8232	10.1199	8.24789	-9.01799	-9.80404	-23.9223	-11.2707
UP15	upright	21.9824	12.2973	-17.7628	-17.4187	-11.8763	-12.2825	14.8111	12.9061	-9.11705	-19.17	-14.1465	-13.4697
UP16	upright	9.02373	10.9241	-14.0286	-14.1571	-12.6821	-16.2749	7.05549	6.33898	-18.1737	-10.0017	-18.1623	-2.93851
UP18	upright	13.0327	11.9747	-14.1683	-12.0207	-17.6377	-11.4506	18.51	18.4581	-18.2903	-22.2923	-22.669	-25.461
UP21	upright	7.25143	6.46808	-7.8533	-16.2555	-9.42564	-25.2598	10.8502	10.7177	-10.0122	-21.597	-6.44702	-27.233
UP23	upright	7.58766	11.6004	-10.1825	-12.9846	-21.77	-21.0857	9.14114	0.38261	-6.58363	-8.46867	-4.98298	-4.18258
UP25	upright	9.70774	9.82726	-10.1926	-4.93517	-15.6711	-8.73184	8.26513	2.72767	-1.19829	-2.59269	-5.90724	-3.24989
UP26	upright	11.3933	17.4196	-12.1142	-8.75812	-21.4289	-18.6318	5.63577	5.84938	-15.7571	-9.00947	-16.8818	-12.435
UP28	upright	2.26373	5.40285	-9.79894	-6.4113	-15.134	-9.32019	14.5805	17.0676	-18.9038	-15.0019	-27.7212	-24.935
UP34	upright	9.45604	11.5401	-11.7812	-16.3777	-9.21837	-23.7235	19.0306	19.3453	-17.5422	-21.9495	-11.1165	-31.9842
INV06	inverted	7.94163	7.0952	-7.96613	-9.55502	-1.31236	-9.6236	9.1849	4.10266	-5.26915	-5.84129	7.85104	-6.9038
INV07	inverted	15.1341	19.5524	-5.29113	-21.8903	-16.4299	-18.3155	16.3686	19.8875	-0.8447	-9.77749	-9.62907	-8.68642
INV09	inverted	9.83743	9.08962	-11.2372	-11.2077	-10.1466	-10.8104	17.7902	11.8191	-14.8487	-13.6307	-12.8126	-10.7712
INV13	inverted	9.76477	14.0021	-1.29045	-13.0015	-17.6535	-20.7386	15.6246	19.9461	-6.93934	-10.8513	-12.9662	-21.0467
INV14	inverted	4.74039	5.67349	-3.78647	-6.51716	-3.21894	-3.46479	6.83141	8.04635	-1.38299	-5.62	-5.96427	-4.64473
INV16	inverted	12.239	9.64305	-11.1954	-20.6969	-13.9483	-11.478	9.86928	10.8719	-12.4817	-17.4047	-11.6748	-11.1179
INV18	inverted	6.03737	13.2082	-9.97395	-5.47254	-5.45534	-9.26457	4.46968	21.6962	-8.61972	-4.33879	-6.74942	-16.9568
INV19	inverted	5.57217	9.0882	-5.6729	-4.79559	-7.52524	-6.611	-0.26129	8.29098	4.88683	-5.09545	-6.79061	-1.00546
INV20	inverted	12.3911	12.8072	-16.7671	-8.05704	-6.10061	-7.32452	10.9895	15.4504	-8.77031	-6.12129	-9.40351	-10.8054
INV21	inverted	8.37099	12.1897	-11.0213	5.79012	-9.52489	0.10019	13.6635	4.70602	-11.1559	0.14828	-14.7425	-7.51964
INV23	inverted	10.3141	12.4883	-10.2036	-15.3498	-13.7669	-6.52895	11.5188	18.5092	-13.2317	-5.00696	-16.956	-0.71283
INV25	inverted	9.36211	15.03	-9.76996	-15.7639	-17.4901	-23.1031	8.69821	14.5105	-1.00685	-7.43354	-17.6995	-13.2687
INV27	inverted	12.8364	10.4182	-20.6542	-9.66713	-25.8012	-10.687	7.9995	17.8342	-15.0453	-8.31068	-29.4255	-19.9728
INV29	inverted	14.7442	6.09861	-10.5256	-10.6159	-1.87143	3.00514	6.24569	9.23658	-6.57067	1.4687	-8.89259	-5.04406
INV30	inverted	4.2643	2.635	-2.52282	-4.7414	-11.1741	3.90582	6.39562	8.37469	3.14168	-8.89119	-8.29915	-3.02892
INV34	inverted	14.96	11.9029	-25.8579	-17.7985	-25.4644	-12.6162	16.1056	24.4091	-21.2766	-16.4148	-31.1183	-29.0469
INV35	inverted	3.52623	8.82184	-13.6629	-7.96232	-10.3355	-7.43425	6.36496	20.534	-9.93053	-7.0279	-23.5167	-17.6042
INV36	inverted	8.91367	8.53908	-12.5428	-14.8134	-14.5775	-15.9487	13.1959	13.2132	-15.9544	-26.7565	-17.0685	-25.0349
